# Supplementary material for: Massively Parallel Profiling of HIV-1 Resistance to the Fusion Inhibitor Enfuvirtide
Source: Viruses. 2019 May 15;11(5):439. doi: 10.3390/v11050439 (PMC6563210; doi:10.3390/v11050439)
Supplement: Supplementary file 1 [file viruses-11-00439-s001.zip]

Archive with 21 entries (15 files):
- 5.viruses-499401-suppl_/
- 5.viruses-499401-suppl_/figure S1-S4.pdf
- 5.viruses-499401-suppl_/SupplementalFiguresFiles/
- 5.viruses-499401-suppl_/SupplementalFiguresFiles/.DS_Store
- 5.viruses-499401-suppl_/SupplementalFiguresFiles/SupplementalFiles1-2/
- 5.viruses-499401-suppl_/SupplementalFiguresFiles/SupplementalFiles1-2/.DS_Store
- 5.viruses-499401-suppl_/SupplementalFiguresFiles/SupplementalFiles1-2/FileS1.zip
- 5.viruses-499401-suppl_/SupplementalFiguresFiles/SupplementalFiles1-2/FileS2.csv
- 5.viruses-499401-suppl_/__MACOSX/
- 5.viruses-499401-suppl_/__MACOSX/._SupplementalFiguresFiles
- 5.viruses-499401-suppl_/__MACOSX/SupplementalFiguresFiles/
- 5.viruses-499401-suppl_/__MACOSX/SupplementalFiguresFiles/._.DS_Store
- 5.viruses-499401-suppl_/__MACOSX/SupplementalFiguresFiles/._FigureS1.png
- 5.viruses-499401-suppl_/__MACOSX/SupplementalFiguresFiles/._FigureS2.pdf
- 5.viruses-499401-suppl_/__MACOSX/SupplementalFiguresFiles/._FigureS3.png
- 5.viruses-499401-suppl_/__MACOSX/SupplementalFiguresFiles/._FigureS4.png
- 5.viruses-499401-suppl_/__MACOSX/SupplementalFiguresFiles/._SupplementalFiles1-2
- 5.viruses-499401-suppl_/__MACOSX/SupplementalFiguresFiles/SupplementalFiles1-2/
- 5.viruses-499401-suppl_/__MACOSX/SupplementalFiguresFiles/SupplementalFiles1-2/._.DS_Store
- 5.viruses-499401-suppl_/__MACOSX/SupplementalFiguresFiles/SupplementalFiles1-2/._FileS1.zip
- 5.viruses-499401-suppl_/__MACOSX/SupplementalFiguresFiles/SupplementalFiles1-2/._FileS2.csv
