# Supplementary material for: Massively Parallel Profiling of HIV-1 Resistance to the Fusion Inhibitor Enfuvirtide
Source: Viruses. 2019 May 15;11(5):439. doi: 10.3390/v11050439 (PMC6563210; doi:10.3390/v11050439)
Supplement: Supplementary file 1 [file viruses-11-00439-s001.zip › 5.viruses-499401-suppl_/SupplementalFiguresFiles/SupplementalFiles1-2/FileS2.csv]

site	wildtype	mutation	mutdiffsel
552	Q	R	5.930644437951348
551	Q	K	5.589855383571012
548	I	Y	4.95202319989478
551	Q	R	4.94350135491277
556	L	R	4.295945417646483
548	I	H	4.173388873506224
548	I	W	4.158952503843423
551	Q	T	4.134710721853152
552	Q	K	4.1039682866688105
551	Q	W	3.7561356454773667
121	K	P	3.3676210781756932
551	Q	A	3.2357046037389128
548	I	G	3.0771376292017445
551	Q	S	3.0611099345078365
577	Q	K	2.9491398608567674
207	K	L	2.9382096688049786
544	L	Q	2.9093853182168035
552	Q	Y	2.9082081644481765
549	V	E	2.8897120982078297
560	E	W	2.850024923080316
551	Q	C	2.8319626524462813
553	S	T	2.7529690863874627
552	Q	H	2.7365007189452086
556	L	C	2.7263402252579025
548	I	R	2.7009897892782795
111	L	A	2.6972534127265515
561	A	S	2.6505174730180583
64	E	G	2.5383596781733835
76	P	Y	2.534332302156048
75	V	R	2.5195103419747613
548	I	K	2.510766399274865
551	Q	V	2.4817741470314085
556	L	H	2.474285527326096
595	I	Q	2.4492722053183966
554	N	R	2.4465190494873346
548	I	A	2.4454684189430247
121	K	A	2.439923609412326
554	N	G	2.438450062858022
200	A	P	2.4322802685945284
110	S	D	2.4250323176728568
124	P	D	2.4072461762750943
207	K	T	2.3989907566860804
555	L	V	2.39035164155594
548	I	N	2.3852599245640764
111	L	S	2.3732477510923946
658	Q	E	2.357887906110606
549	V	A	2.3550752428201407
221	A	N	2.3373831112307246
213	I	S	2.3189588712205365
556	L	Q	2.30550300832603
173	Y	A	2.29269354886231
548	I	S	2.278302256649951
60	A	E	2.2768186048290118
53	F	M	2.258166497961257
475	M	A	2.2569525445201744
456	R	A	2.2553026024013256
114	Q	S	2.204512167713099
300	N	K	2.1960395041080285
202	T	K	2.1818382147537063
550	Q	A	2.1760333783399943
479	W	L	2.1425995319974662
254	V	P	2.1401360203894426
210	F	H	2.1393124319783965
70	A	M	2.129260898984017
72	H	S	2.124944248095184
560	E	G	2.114272184946816
429	R	I	2.0869264636754723
37	T	G	2.0868241309842337
191	Y	F	2.0860868641857144
552	Q	W	2.0849716598153347
195	N	R	2.074688405149878
195	N	G	2.074688405149878
426	M	P	2.0522533594116967
152	G	D	2.0466582686064894
207	K	I	2.0441283229067664
436	A	N	2.0406231957267424
550	Q	P	2.0389422455371844
183	Q	T	2.0365445026204188
557	R	Q	2.0331776788349014
442	V	R	2.022562781637393
539	V	L	2.0213934411816843
431	G	L	2.0147781559919293
552	Q	F	2.011652709541888
64	E	S	2.0084209978677534
60	A	R	2.006923034526203
372	T	A	2.005334419853339
208	V	R	2.0037576099236434
549	V	Q	2.0023233223799153
375	S	L	1.9991155687333533
118	P	T	1.990425242632753
382	F	L	1.9872526410899891
62	E	D	1.9633878218489549
550	Q	S	1.9520106807955464
667	A	H	1.9515689464095936
255	V	F	1.946427417688216
548	I	T	1.9427488010759373
552	Q	C	1.9337834992815623
544	L	R	1.927615130620577
362	A	K	1.927082286622701
139	T	R	1.9236112798577685
206	P	V	1.91975290156505
431	G	E	1.91757991248824
98	N	L	1.91525234814383
424	I	Y	1.914245828362896
118	P	I	1.9102271957256616
436	A	L	1.902054350703454
343	G	L	1.89567079423142
56	S	N	1.8949151873741468
62	E	Q	1.8924354134842472
156	N	A	1.8906903600603544
548	I	Q	1.8692203701873409
169	K	P	1.861647698426949
76	P	A	1.859758528298244
551	Q	G	1.85355086393887
62	E	N	1.8479967152123296
184e	G	K	1.8320912320033191
484	Y	V	1.827554238467269
397	S	F	1.8247752112243616
62	E	T	1.8205570083690863
68	V	L	1.8177556399781816
585	R	W	1.8167471341589665
643	Y	S	1.8079240671776835
462	N	R	1.7998176530961107
85	H	K	1.795015476411589
295	N	Y	1.794734284017412
429	R	S	1.7845677024751074
76	P	S	1.7841838832539565
58	A	Q	1.7832408655349172
123	T	R	1.7819483475713604
48	A	G	1.7770432193054824
459	G	S	1.772915959147844
105	H	S	1.765366103436382
207	K	A	1.7637625894477902
207	K	Q	1.7637044927143664
557	R	G	1.7635339199985756
136	N	I	1.7629783250482003
556	L	K	1.7604729370516423
64	E	K	1.750470164227304
561	A	T	1.750402823429466
140	D	I	1.7362882187248996
429	R	F	1.7326997670450368
373	T	Y	1.7305738345829242
429	R	T	1.7238119018341989
111	L	Q	1.7172155795466482
80	N	S	1.7154736753152482
119	C	R	1.7108529342498138
430	I	H	1.7070922192671845
278	T	S	1.7066639089480269
648	E	T	1.702078330735784
112	W	V	1.6991777452917312
184c	N	D	1.69656620945454
480	R	Y	1.6959869785379809
436	A	I	1.6868920407667964
548	I	C	1.6848202064229847
430	I	P	1.681621373197876
132	T	Y	1.68091899443715
544	L	F	1.679687617176992
228	C	F	1.6793255637266238
119	C	H	1.6728558341088442
492	E	Y	1.6660568272243517
381	E	I	1.6651264041336915
172	V	A	1.664933155834719
686	I	V	1.6638785969221614
478	N	S	1.663864039837271
474	D	S	1.6570726293592744
227	K	E	1.6467740068170107
169	K	L	1.6419251415910134
111	L	T	1.6412488218347028
488	V	E	1.6381644109926259
252	K	A	1.6336078099869535
588	R	L	1.6308001429972552
693	I	Y	1.6273266513526807
70	A	H	1.6256253797529068
643	Y	R	1.6233044718174408
207	K	S	1.6231839588311052
551	Q	F	1.6127503206649392
557	R	T	1.6092080560826554
171	K	N	1.6050651229461477
99	N	Q	1.6050589004622233
554	N	S	1.604433212208615
551	Q	Y	1.6020023462227009
327	R	A	1.6010832074521582
136	N	L	1.600154065718742
65	K	D	1.599758351796874
552	Q	L	1.5995448326450925
478	N	Q	1.588660557080231
360	R	F	1.5873671876205582
430	I	R	1.5870166873974805
462	N	T	1.5843584542020095
213	I	G	1.5744352564482331
71	T	K	1.5740441318538707
553	S	N	1.5718795366329588
639	T	F	1.5715944667171584
123	T	S	1.5704847018459485
239	C	S	1.5681177997088027
554	N	A	1.5676674484667728
85	H	V	1.567426064624433
358	I	A	1.5600991874882837
443	I	W	1.5544584767550012
687	M	V	1.5444918985907885
55	A	I	1.5438614456330808
629	L	K	1.539738408083296
594	G	D	1.5378140074332736
325	D	P	1.5371986663650044
696	R	L	1.5308929293262223
111	L	E	1.5238330487301794
186	N	D	1.522661022285425
557	R	L	1.5219807427790837
602	L	H	1.5145880578796396
409	G	D	1.5137378781253394
479	W	V	1.5135310805527664
552	Q	S	1.512087011605855
423	I	F	1.51019002472728
257	T	V	1.5047149143072285
117	K	A	1.5043941676757702
254	V	H	1.5020206762903414
585	R	H	1.501246716621083
352	H	Y	1.5011591395998105
285	L	H	1.5002229540295384
344	K	T	1.4984347638049298
431	G	H	1.4939359819169171
393	S	I	1.4903287434184451
119	C	A	1.4885153047647235
121	K	Q	1.48568943879203
553	S	R	1.4819207980200453
475	M	V	1.4806761011415497
212	P	T	1.4782146823184696
119	C	Q	1.4773931355159362
81	P	G	1.4735909136855403
64	E	D	1.4692981978556159
577	Q	L	1.4677762698377017
381	E	G	1.4674080487387235
363	N	A	1.4668514160740496
424	I	V	1.4645590995600992
73	A	D	1.46294089376582
53	F	I	1.4623569580497124
248	T	V	1.4580852376801938
169	K	C	1.457184891062637
565	L	M	1.4566539149664546
426	M	Y	1.4566183553401482
490	K	M	1.4545841814861862
61	Y	V	1.4505819331756182
381	E	C	1.4489004550652929
425	N	D	1.448849926637648
318	Y	I	1.4471889510359737
570	V	Y	1.444721059246293
479	W	M	1.4426607915215175
320	T	Y	1.438026726658585
49	E	N	1.4355061188917575
551	Q	P	1.432178075023118
430	I	W	1.4313590556991898
184f	N	V	1.4243643110949629
137	N	R	1.4235934381289543
428	Q	H	1.4217759574001216
693	I	C	1.4184570525012503
58	A	L	1.4178993679298668
603	I	R	1.4176859691997818
47	D	P	1.4154336308946285
323	I	A	1.414907835183357
355	N	G	1.4111769833272452
403	Q	S	1.4088087085339442
545	L	Q	1.407503671822166
554	N	K	1.4074263360221155
245	V	L	1.4072425668084805
250	G	S	1.4070016282073046
206	P	D	1.4054043739671496
476	R	T	1.4032934246765367
138	I	S	1.4027950770038324
666	W	F	1.4017066790386732
188	N	T	1.4001234254766592
543	N	S	1.3988678865712962
207	K	Y	1.3988138285068492
184a	N	R	1.3976090479317045
552	Q	V	1.3930939551776662
78	D	R	1.3914645479050378
232	K	S	1.3914435260125548
443	I	A	1.390921624792853
460	S	K	1.3840735367118675
318	Y	F	1.3822738874486007
222	G	S	1.3811890133517872
208	V	L	1.3808499486922794
432	Q	P	1.3800655252880374
577	Q	R	1.3734945457499714
136	N	K	1.3724872261660597
634	E	A	1.3692246334774505
432	Q	Y	1.3685061441960855
356	N	R	1.3663478989447393
620	S	K	1.3562412064534586
184h	S	T	1.3539753505970589
33	N	I	1.3537847305423378
43	P	S	1.3512884898581945
264	S	E	1.3498331420423215
433	A	Y	1.3475814317881074
478	N	L	1.3442241628725569
251	I	F	1.342259926883886
429	R	Y	1.3405146885711408
141	D	E	1.339021396181136
403	Q	W	1.3371881786626492
60	A	I	1.3369277320645183
676	S	P	1.335410697823724
297	T	N	1.3339409665726218
163	T	R	1.3311272771103415
590	Q	T	1.3308366613922478
184g	R	L	1.33024704197321
254	V	L	1.3297083862642776
431	G	F	1.3296080350417356
702	L	I	1.3295214108324598
112	W	C	1.3291789369375104
433	A	W	1.323279540379637
108	I	L	1.3225882836882776
316	A	F	1.3193157294050193
48	A	S	1.3186475923132022
264	S	L	1.3172277543581674
697	I	M	1.3167350696476243
386	N	K	1.3152568363770196
648	E	C	1.3074663290413628
249	H	L	1.307258527657299
131	C	S	1.3070664221304693
624	D	P	1.306245548673845
471	G	F	1.3048051030201726
424	I	F	1.3044289144052557
161	M	V	1.3038183806711514
387	T	I	1.295890368345688
214	P	G	1.2947470397361922
250	G	R	1.2925248419079542
388	S	T	1.2886520159830654
640	Q	K	1.281648281682808
192	R	A	1.2778828492017442
612	S	C	1.2776541163382902
254	V	G	1.2775425360079768
224	A	S	1.2757108642813022
465	T	S	1.275285090242301
403	Q	T	1.2749504133767096
109	I	Y	1.274836843838066
455	T	Q	1.2709432538566543
682	I	S	1.2669283850865558
597	G	V	1.2652618648218432
377	N	E	1.2643216621125046
570	V	H	1.2636998924234444
462	N	G	1.2604718391342185
255	V	L	1.2603849623312346
166	R	G	1.2588887340802275
207	K	M	1.2579420901609168
116	L	T	1.2558878076751103
271	M	A	1.2557283685958482
84	I	K	1.2521098901897636
450	T	A	1.2518144844860992
217	Y	F	1.251504683198058
285	L	Q	1.248684187033574
395	W	Y	1.245802205479413
184f	N	D	1.242019246984324
557	R	M	1.2407224627302142
70	A	S	1.2393405018236407
244	T	K	1.2383099734213259
590	Q	V	1.2381960757057844
210	F	T	1.2367625154234507
186	N	I	1.235468886112244
197	N	S	1.2346397889283738
466	E	K	1.2312140944621714
87	E	D	1.2302038835900104
325	D	H	1.221337899743781
255	V	A	1.2170598602878877
561	A	L	1.2156724778999946
548	I	E	1.2153249793273346
688	I	T	1.2144107843675411
212	P	S	1.2135497879142596
77	T	H	1.2128768351310428
481	S	T	1.2096882917663578
242	V	L	1.2052840004683476
112	W	S	1.2043374662640665
140	D	P	1.2038839541168298
431	G	Q	1.2003225031427738
483	L	F	1.1988092475383905
360	R	I	1.198511660105217
283	N	K	1.1940586968277696
657	E	Y	1.1927249323002067
58	A	T	1.1902581142576312
221	A	V	1.189948675887367
611	N	Q	1.1871883809020165
328	Q	G	1.1756152460904303
119	C	V	1.1749696946401744
173	Y	F	1.172397246027903
364	S	L	1.1689109562602042
68	V	I	1.1686722793326385
576	L	I	1.1664258842979571
210	F	S	1.1641097887012386
33	N	P	1.1640530929241375
638	Y	A	1.1637598725376808
424	I	R	1.1628200940502023
80	N	I	1.1619113379011297
215	I	Y	1.1617616003229505
369	L	S	1.1607723026812793
411	N	K	1.1576888975282364
459	G	V	1.1576082345345533
281	A	D	1.1574258491036942
210	F	L	1.1572001264718916
233	F	H	1.1569959428887435
238	P	T	1.1563381300855198
430	I	G	1.1556136525301863
110	S	H	1.1535578512713311
124	P	N	1.1534872016173827
421	K	H	1.152808825498888
535	M	I	1.1510894952455963
365	S	V	1.1494554742220708
184b	E	G	1.145423771752173
471	G	L	1.1449015312083386
699	F	A	1.143579852939452
558	A	V	1.1411498243716491
554	N	T	1.1404637900014132
308	R	Q	1.1375622323630543
660	L	I	1.134655269950565
429	R	V	1.1326962097466022
416	L	I	1.1309519685830334
323	I	M	1.1298180017482995
433	A	S	1.1278323133243695
281	A	V	1.1262386360134702
464	T	E	1.1257210088305951
474	D	L	1.123974666366357
49	E	T	1.1235485228086315
554	N	D	1.122606316451778
485	K	G	1.1225994779156512
335	K	L	1.1213624876560042
184c	N	E	1.120549638422388
202	T	R	1.120272251122925
230	D	T	1.1201415981858769
38	V	A	1.119326887102217
429	R	Q	1.1181202939451382
477	D	A	1.1179162736749548
313	P	N	1.1170211410314497
564	H	S	1.1152897612239074
60	A	S	1.1147022250724112
492	E	V	1.1141999594997742
392	N	T	1.1122974721092251
113	D	E	1.1122149595959236
348	Q	E	1.1114042682525922
161	M	L	1.1094342632448535
304	R	I	1.1057097609912927
140	D	Y	1.1042561755804816
646	L	F	1.1021331867129736
340	E	N	1.100309983807322
699	F	S	1.0996696030980364
343	G	V	1.0995306262393325
430	I	S	1.0989395379237612
430	I	A	1.0987489329102451
384	Y	H	1.0978704731128368
638	Y	C	1.096142395467432
347	K	L	1.095962439129721
554	N	F	1.0959376588906706
448	N	K	1.093592724112804
695	L	F	1.0926537792771664
392	N	I	1.0908751183444283
458	G	S	1.0906442228153148
280	N	S	1.090075687239591
83	E	K	1.0866901294387097
499	T	S	1.0850946669017427
433	A	F	1.08496966053777
684	I	V	1.0842194928217368
651	N	S	1.0835658812841622
99	N	I	1.0834738135119408
267	E	I	1.0820128326252316
363	N	D	1.0816751104306244
56	S	T	1.0813833768408043
398	N	V	1.0796970463212312
318	Y	M	1.078940372947157
410	S	V	1.078319777194925
239	C	Y	1.07651207272597
187	S	I	1.0763490474811204
184c	N	K	1.0732297394059975
401	S	I	1.0726903877008054
627	T	I	1.0724896212461823
58	A	R	1.0715226202017931
253	P	L	1.0665807383251793
640	Q	H	1.0665677110164256
477	D	T	1.0650841401926556
78	D	Y	1.0639222461955729
255	V	P	1.0636573766754107
255	V	T	1.0635220442622306
639	T	H	1.0619908862527616
343	G	E	1.057975174615242
169	K	M	1.0555197357138373
282	K	R	1.0550524322012227
37	T	S	1.0549855006084945
641	I	R	1.054237315745336
229	K	M	1.0522976977423963
245	V	S	1.05160440231557
75	V	P	1.0470898520815362
476	R	L	1.044795906254464
264	S	I	1.0429735011254888
589	D	N	1.0421570145819812
352	H	D	1.04083621720162
436	A	V	1.0387101224494732
440	Q	A	1.0380581301422471
618	N	T	1.0365900858822945
207	K	H	1.033160239819948
221	A	L	1.0305785493345192
82	Q	S	1.0284593352928328
475	M	P	1.027921023295377
181	V	L	1.0276701766955303
118	P	F	1.0256244163155042
644	G	A	1.0216473433583078
633	K	A	1.0213458635408923
279	N	K	1.0207999133402288
441	G	Q	1.0158279473365677
500	R	A	1.01559131721851
121	K	C	1.0151581044210447
470	P	L	1.0100535068814132
475	M	Q	1.0080522372602012
320	T	S	1.0071221946112
432	Q	G	1.0059360648113775
698	V	F	1.0044602481636395
412	D	G	1.0033518913285957
367	G	W	1.0032239586457417
133	N	A	1.0031613142980156
389	G	R	0.998564729587772
343	G	S	0.998351855812762
287	Q	T	0.997828339948638
428	Q	S	0.9965282240570538
325	D	Q	0.9915881567802004
661	L	H	0.990386844922314
325	D	R	0.9903496599128071
668	S	Y	0.9893519347837684
479	W	I	0.9893075373516546
344	K	S	0.9891072103323588
112	W	L	0.9869459762018132
61	Y	I	0.9863924787096106
534	S	A	0.984026295711683
697	I	S	0.983275984872514
553	S	I	0.9814044791671014
213	I	L	0.9735057445541956
507	G	A	0.9708705737771124
693	I	T	0.9697220663543191
134	V	I	0.9693841132904484
255	V	Y	0.9680949732185448
509	E	F	0.968058095803682
692	L	G	0.9679952727907466
250	G	P	0.9662573510854112
259	L	I	0.9661208588813688
389	G	V	0.9657305251679671
270	V	F	0.9654493247968144
601	K	R	0.9654209403703948
160	N	T	0.9650529909367134
155	K	V	0.9620777893319166
297	T	I	0.9608702949417848
453	I	V	0.9588856164293568
325	D	A	0.9521887669659516
259	L	M	0.95110899646633
490	K	S	0.950334431106361
90	T	L	0.9498908226091236
386	N	L	0.9494775756734658
507	G	L	0.9479973715130438
345	V	L	0.9477566278258353
300	N	T	0.9452254381467752
308	R	H	0.9427111838810692
585	R	L	0.9422780162428251
559	I	M	0.9399131460037232
32	E	L	0.9379896379745823
269	E	D	0.93424165843681
334	S	G	0.9335463008902808
413	S	D	0.932756623898146
103	Q	E	0.9310823268967482
655	K	A	0.9303580204672579
582	A	S	0.9297934067742852
410	S	G	0.9280518330691034
557	R	V	0.9254118480571112
88	N	D	0.9238907733569152
433	A	D	0.9228634904120449
392	N	R	0.9222118058513928
429	R	A	0.9214193205657726
357	T	I	0.9200755518212572
583	V	T	0.9180864539803388
183	Q	R	0.9137430831922893
471	G	V	0.9131463208478442
485	K	N	0.9131340436549319
397	S	I	0.9117720077661255
295	N	A	0.9109003689866492
287	Q	F	0.9100813975758788
106	T	L	0.9100124864624316
78	D	G	0.9090936512615176
347	K	G	0.9073523116844142
57	D	G	0.907322046640762
580	V	F	0.9069280415400488
152	G	V	0.9068654593732796
669	L	P	0.9066374770446436
117	K	N	0.9031574945445938
281	A	T	0.9030064882087332
372	T	R	0.9009645391608532
237	G	W	0.9007893211820771
171	K	L	0.8999373264321423
46	K	Q	0.8990511606719453
63	T	R	0.8981188337243324
480	R	S	0.8967847398364861
621	E	F	0.8959703279193679
433	A	R	0.8951708876835218
373	T	I	0.8948236174073085
46	K	N	0.8929674532001509
464	T	M	0.8920220570232613
291	P	H	0.8875785048804952
221	A	H	0.886797435523658
32	E	S	0.8824839962870628
306	S	N	0.8805254725922355
316	A	E	0.8793730129665857
625	N	Q	0.8782186919752498
152	G	R	0.8781769614867505
616	N	G	0.8778258051501201
170	Q	N	0.8774970613452961
76	P	L	0.8773359900504345
323	I	H	0.8769758857678487
126	C	R	0.8740101324240663
442	V	P	0.8735858944723127
270	V	A	0.8725175406596417
574	K	R	0.8719174210143991
81	P	H	0.8709523292424509
513	V	I	0.8688380519368736
618	N	M	0.8688072743188292
437	P	R	0.8679912868477688
425	N	H	0.8653869193681071
693	I	F	0.8643785327291179
77	T	F	0.8637995430210434
692	L	V	0.8600409716153276
32	E	Q	0.8599247309530504
557	R	S	0.8588684012067056
315	Q	L	0.8582954365771468
93	F	Y	0.8575996163841546
404	G	V	0.8563359507888368
602	L	I	0.8543226696125451
322a	I	P	0.8506562754850234
351	K	A	0.8504229975494904
168	K	E	0.849821128909259
698	V	L	0.8494733361700447
552	Q	N	0.8447066918515541
379	G	E	0.8430423760997086
66	H	N	0.8408547625640722
271	M	I	0.8386235871285848
478	N	D	0.8384627136326068
83	E	G	0.837082674380237
393	S	R	0.8356706892349152
520	L	I	0.8347860480937184
699	F	Y	0.8346473067268789
430	I	F	0.8308027855407504
315	Q	R	0.8299466256317966
348	Q	T	0.8297677342712803
261	L	V	0.824954627511702
408	T	F	0.8232443284386083
234	N	L	0.8214984923941809
340	E	G	0.8209567706527747
221	A	Q	0.8199526752770161
377	N	I	0.8189676947009206
119	C	S	0.8128489075147312
403	Q	A	0.8114362265937228
401	S	G	0.8072154146775243
183	Q	L	0.8040440134100798
411	N	D	0.8008322079568069
166	R	Y	0.8006748259437229
556	L	F	0.7982740347699042
90	T	N	0.7954594841814908
461	T	H	0.795430488955867
380	G	R	0.7946356849101465
460	S	D	0.7930933918179915
337	T	A	0.7916527793550319
254	V	T	0.7910271339770591
337	T	K	0.7908428788650959
31	A	K	0.7902687077368225
394	T	R	0.7876815938902828
527	G	R	0.7859258164035674
67	N	S	0.7858798112177352
245	V	T	0.7845224036876113
65	K	N	0.782485746160408
407	S	Y	0.7817456528161841
344	K	A	0.778029420129571
696	R	G	0.7768000632927394
82	Q	I	0.7759509272438994
438	P	T	0.7757950137847258
240	P	G	0.7735192377252874
327	R	G	0.7722442663867031
341	T	S	0.7685215785235591
118	P	G	0.7666814835285669
160	N	L	0.7652493791926405
316	A	Q	0.76418124001776
588	R	K	0.7637873250645355
85	H	I	0.7636837789280052
481	S	V	0.7631228833342731
44	V	S	0.761681290955142
402	V	G	0.7616400140358892
643	Y	H	0.7612595892807482
664	D	E	0.7597313221566433
551	Q	H	0.7586974331883103
184f	N	S	0.7549309022065498
504	R	A	0.7545898386750546
61	Y	C	0.7541858549757277
585	R	S	0.7532343102879304
334	S	R	0.7528072551276299
362	A	T	0.7526921526623531
140	D	E	0.7525046077742656
458	G	D	0.7523932650813128
424	I	N	0.7517049490680625
297	T	A	0.7506661658260381
184d	Q	K	0.7496942062268077
596	W	I	0.7480607944731034
304	R	S	0.7473676069751244
500	R	G	0.7472371903621531
620	S	L	0.7472086626464283
365	S	L	0.7462964446365044
229	K	L	0.7451475072613308
403	Q	E	0.7443827010393718
347	K	S	0.7435899835311179
306	S	A	0.7396207537365556
212	P	L	0.7387899833427178
461	T	P	0.7387022402938631
431	G	N	0.7347715451107696
254	V	I	0.7316969174166033
121	K	N	0.7314855483030696
340	E	I	0.728443951303961
79	P	L	0.7224702916118172
460	S	G	0.720980173964179
200	A	T	0.7146802444040674
461	T	K	0.7134088159678289
647	E	L	0.7133162255904054
501	A	S	0.7114611576033218
364	S	P	0.7104525415699985
57	D	Y	0.7087937602870372
82	Q	H	0.7086749446979744
117	K	I	0.7077347097962806
477	D	E	0.7030339395666539
389	G	D	0.7028410416017832
362	A	R	0.702791751337893
597	G	S	0.7020235534105889
428	Q	L	0.6990943999069607
481	S	I	0.6986980502593823
384	Y	S	0.6975433850165238
274	S	Y	0.696805659716388
225	I	L	0.6940745407951237
657	E	G	0.6893034389462811
493	P	A	0.6875971206772941
243	S	I	0.6872347581460421
556	L	A	0.6866198213466397
557	R	N	0.6858315368200355
32	E	D	0.6849859292173117
221	A	R	0.6824881254893326
633	K	S	0.6817091931402919
426	M	H	0.6815995515782023
186	N	L	0.6793625433810973
304	R	K	0.6757413406032775
354	G	S	0.6753342559756433
362	A	L	0.6733894814728948
175	L	I	0.6725584580741959
659	D	N	0.6720748012089838
118	P	S	0.671830981822806
464	T	K	0.6713024109508741
288	F	S	0.6711554569060934
309	I	L	0.6711281145475733
269	E	Q	0.6705003732471331
304	R	H	0.669036588632991
135	T	I	0.6684363010362164
280	N	A	0.6674785594048627
645	L	P	0.6668715914280756
431	G	T	0.6666450677122586
101	V	A	0.6664432367607891
603	I	L	0.6649911238300277
200	A	V	0.6641108738060855
517	A	T	0.6626315658112469
397	S	C	0.6609897878217086
178	R	G	0.6601628874804942
559	I	V	0.6599861267169028
214	P	A	0.6588007336032702
109	I	N	0.6584325649643386
428	Q	V	0.6575136260169885
316	A	T	0.6573407636754147
431	G	R	0.6566039648232583
295	N	L	0.6533159972684377
421	K	R	0.6517840355880193
369	L	V	0.6485070458521707
423	I	T	0.6474621632548946
433	A	L	0.6470096149449445
230	D	N	0.6419418244215136
32	E	K	0.6408471614371574
91	E	K	0.6385318196749177
321	G	A	0.6347850148561861
386	N	S	0.6302653475758859
583	V	L	0.6299438465905374
203	Q	P	0.6291059294536743
95	M	I	0.6281896734898471
105	H	R	0.6277622185682293
510	K	T	0.6270500648393857
505	V	T	0.6265463517360186
634	E	C	0.6249351190801674
432	Q	A	0.6244855129947637
401	S	V	0.6244586728317806
329	A	G	0.6221724112041949
365	S	P	0.6219485019096848
109	I	H	0.6178183879211252
451	G	W	0.6164723817627435
53	F	L	0.6129349514873189
318	Y	H	0.6115354392781394
115	S	A	0.609714930728348
374	H	Y	0.6092746078026089
337	T	S	0.6092032829471954
302	N	A	0.6084804058153881
189	K	E	0.6084170600403893
629	L	S	0.6068126027918548
195	N	K	0.6055962841461644
308	R	L	0.6032317584034996
461	T	A	0.6023794777315339
536	T	A	0.6020777037569895
303	T	I	0.6007659990496664
275	E	K	0.5998159405192163
488	V	L	0.5972317524608238
249	H	A	0.5966548168512344
630	Q	R	0.5963839867841225
551	Q	L	0.5959991913531346
226	L	P	0.5956919638659897
82	Q	E	0.5946125787379168
559	I	L	0.5939953874454921
579	R	S	0.5935745855135349
621	E	G	0.5934653041928766
141	D	V	0.5886239929776745
218	C	Y	0.5881663570880221
68	V	F	0.5879292007637258
440	Q	E	0.5875030749062897
699	F	L	0.5861550164310709
204	A	T	0.5851889712000371
308	R	C	0.5840511884814381
416	L	V	0.5831104773384121
434	M	I	0.5795896205132004
441	G	K	0.5793015005861214
254	V	S	0.5777759287295094
497	A	T	0.5775203345428853
221	A	D	0.5764676679958401
166	R	L	0.5759843925061188
112	W	T	0.5756687622304164
57	D	E	0.5755867318479879
216	H	I	0.5753242789623348
441	G	R	0.5751645501668132
667	A	Q	0.5751345002360236
328	Q	S	0.5746715427265261
397	S	T	0.5738288073488771
373	T	Q	0.5735850808156195
630	Q	H	0.5723929624453943
178	R	L	0.5723785970855335
636	S	T	0.5699670581278299
77	T	A	0.5697474736945263
698	V	A	0.5689273510648141
607	N	D	0.5673435366889825
124	P	S	0.5671287262695062
545	L	V	0.5640929509079737
620	S	N	0.5593511864626319
616	N	K	0.5580488756864843
49	E	D	0.556598092840628
420	I	S	0.553078923948668
461	T	R	0.5527790206879815
396	I	D	0.5524802168363713
700	A	D	0.5506020167574329
561	A	V	0.5475881095609296
184e	G	V	0.5471430398094327
327	R	K	0.5470193746573815
55	A	V	0.5468165953043953
432	Q	H	0.5462888499751372
406	N	C	0.54504622755584
130	Q	K	0.544887681039481
123	T	A	0.5437724477295589
373	T	R	0.5431530252983823
252	K	I	0.5423945975087827
412	D	H	0.5414803538368769
455	T	A	0.5413067417184154
50	T	I	0.5408196536518823
209	S	Y	0.5406097950450341
322a	I	M	0.5400186667720956
632	D	T	0.5399149545822137
590	Q	R	0.5394181463661041
110	S	N	0.5387537935054947
363	N	T	0.5359321701288488
637	N	K	0.53482949705117
216	H	R	0.533103172668437
668	S	V	0.5319232923615302
426	M	F	0.5311925020183725
401	S	N	0.5310670483047724
292	V	L	0.5293243652637607
505	V	C	0.528471626901845
280	N	Q	0.525689618798005
435	Y	C	0.5229181127795689
564	H	R	0.5220031111902057
58	A	N	0.5209443354119423
665	K	R	0.5195813543480086
392	N	S	0.5194806223050621
356	N	K	0.519225412799448
667	A	V	0.5176063428278848
694	G	S	0.5161137000058575
240	P	S	0.5138061469145928
701	V	G	0.5126838692244743
328	Q	R	0.5122838975616453
201	I	T	0.5116646881540755
329	A	P	0.5082263942976131
49	E	V	0.507843816849036
560	E	S	0.5074866365154866
409	G	M	0.5060705824030709
203	Q	L	0.5050387288460195
264	S	Q	0.5046540406612392
108	I	S	0.5045255185142834
51	T	I	0.5044028860882765
488	V	I	0.5039493535008712
128	T	I	0.5026141825376442
31	A	T	0.5008037253497697
84	I	T	0.4996452173500538
281	A	C	0.4986692323590658
605	T	G	0.498538607169734
631	W	L	0.4926146725808606
322	D	G	0.4886266546263788
216	H	Y	0.4880275782990321
78	D	N	0.4864122380639063
430	I	N	0.4854674626177383
39	Y	H	0.4851924286622768
432	Q	D	0.4839809836757458
184h	S	R	0.4832222330156634
69	W	A	0.4824291148565806
240	P	T	0.4795276609921746
81	P	S	0.4786469123438388
213	I	T	0.4785684256122569
181	V	I	0.4782587042298603
372	T	K	0.4777646537130962
605	T	V	0.477220192149717
37	T	N	0.4762273972195705
358	I	L	0.4735918383186086
636	S	H	0.4734570586423168
379	G	R	0.4726993290314177
582	A	T	0.4716270158388374
616	N	R	0.4710193934966977
621	E	K	0.467652694986593
424	I	S	0.4619911081468088
47	D	A	0.4618104567233153
621	E	V	0.4605036630078498
257	T	A	0.4567560900673957
389	G	S	0.4565631551241576
221	A	T	0.4510090684145165
133	N	S	0.4509841693922742
315	Q	K	0.4499007449340348
413	S	F	0.4497701959037538
102	E	K	0.4491189299381649
403	Q	V	0.4488067530225269
430	I	Q	0.44667020226140136
468	F	L	0.4448243989005621
646	L	P	0.44448923161613146
381	E	S	0.4427339827972437
99	N	D	0.4421505911746311
306	S	G	0.44076209215454937
46	K	E	0.4397804047539572
531	G	S	0.4393897187097099
169	K	V	0.43918523237978296
132	T	I	0.43875903411472655
293	Q	R	0.4384770163000027
438	P	R	0.43718518278832935
557	R	W	0.43479937916597866
325	D	N	0.4270564041972704
334	S	N	0.4268646621800141
608	V	M	0.4259759445978951
500	R	L	0.4250077051283955
37	T	I	0.4248365635844974
130	Q	I	0.4221070874136639
36	V	I	0.4214596267278911
533	A	T	0.42140512607359343
295	N	I	0.4198880625413315
269	E	A	0.4181146087794931
208	V	I	0.4176566936638236
588	R	G	0.4169661168177447
405	S	T	0.41689544730994055
377	N	S	0.4165707988724664
424	I	T	0.4152073603715114
351	K	L	0.4107364627174387
330	H	F	0.4106355795757991
407	S	R	0.40919161387840697
408	T	M	0.4076701835901255
474	D	A	0.4066683354197113
623	W	C	0.4039021733375666
698	V	G	0.4030076609231341
58	A	S	0.4023591708345892
609	P	S	0.40103466070613697
564	H	Y	0.3998216888882718
102	E	D	0.39829889908119337
346	V	A	0.398019787598005
415	T	P	0.397197099623213
304	R	L	0.3964567649918919
616	N	S	0.3961808526065688
485	K	E	0.3957029037539816
81	P	Q	0.3944657263431231
669	L	R	0.3940833544342913
397	S	R	0.39369827273699376
405	S	L	0.3920143496003751
432	Q	T	0.38999240881646985
319	A	S	0.3891162463116365
135	T	V	0.3872747280090093
77	T	P	0.3865349336372557
465	T	A	0.3829502115231596
224	A	E	0.3809243618453507
644	G	R	0.38061891354958294
605	T	S	0.3742993050653588
136	N	D	0.3730232537409328
49	E	I	0.372075901842332
99	N	T	0.3720619286608076
579	R	M	0.3716445327147792
566	L	S	0.3711418656983566
475	M	I	0.37037710783022376
637	N	Q	0.3689041800089704
625	N	Y	0.3679770908676826
421	K	N	0.3672220738717723
52	L	V	0.3668205334565204
282	K	Q	0.3667249340201173
333	V	A	0.3650606969732537
555	L	T	0.363027384428916
618	N	V	0.3628141411076755
646	L	I	0.3621006024813928
414	I	T	0.36066005466351625
397	S	A	0.3578092540079553
432	Q	F	0.3576386209541309
66	H	Y	0.35722884455694764
594	G	N	0.3566382099401005
649	S	K	0.3564226171400336
278	T	I	0.3563983469627741
316	A	V	0.3563009105670772
252	K	P	0.35615095278621295
323	I	D	0.3546866546061884
229	K	R	0.35394542324913064
618	N	L	0.3528187204183084
231	K	E	0.3526940966935748
365	S	T	0.3522771422876635
539	V	A	0.35159122773380497
136	N	Y	0.35052673231809994
417	P	T	0.3505046308507339
408	T	G	0.3485154410152669
426	M	I	0.3476729427871349
534	S	P	0.34739965780036913
626	M	I	0.3469486630872997
105	H	Y	0.3467315442279741
662	A	T	0.3444992427627867
681	Y	H	0.3439636056704811
567	K	E	0.34204970867695084
632	D	G	0.34198949536548495
70	A	G	0.34110772193023275
287	Q	L	0.3408382317198537
648	E	G	0.3398497161387675
548	I	L	0.3381107066705848
655	K	E	0.33752287411830434
61	Y	Q	0.3371995513122447
696	R	A	0.3366817301542997
169	K	T	0.3334090100030755
459	G	E	0.333192392855068
571	W	G	0.3327419646391375
665	K	E	0.3322234651260331
487	K	I	0.3319733919643121
164	E	S	0.3306805219274506
668	S	G	0.32989587252682834
471	G	Y	0.3285389357768285
64	E	N	0.328194667514388
31	A	E	0.3252018273924902
73	A	S	0.32497846624125337
407	S	W	0.3243085774580971
270	V	I	0.32420723674488217
73	A	T	0.3219529126463789
617	R	K	0.3210454593266036
370	E	G	0.3207527561790546
270	V	L	0.31941592786920725
175	L	F	0.3169819336973539
89	V	I	0.31544305984984866
492	E	A	0.3147612990081231
131	C	R	0.31288553036408706
629	L	Q	0.31240529898022296
475	M	R	0.3120696606939638
433	A	K	0.31097158357496124
132	T	S	0.3106213701282536
81	P	L	0.3080091200142426
620	S	C	0.3060162657735281
585	R	G	0.3055096898908385
81	P	T	0.3053984382544483
405	S	V	0.3028145716882098
326	I	T	0.30219866559062203
260	L	P	0.30120873434422546
412	D	Y	0.3011229651340504
658	Q	L	0.2987732025272325
433	A	V	0.2980532713386002
413	S	R	0.2958019428284485
409	G	R	0.29444802066276504
677	N	K	0.29436519509098674
302	N	T	0.29378260819989355
667	A	T	0.293199494208711
461	T	I	0.2912859322719485
155	K	L	0.2888872114285547
248	T	S	0.2876549762668517
154	L	F	0.28734234407992154
194	I	M	0.28650611537421805
521	G	R	0.2858914181856318
315	Q	H	0.2854731786684325
413	S	V	0.2851700741258451
187	S	N	0.2849739274064245
321	G	E	0.2846389743574033
593	L	P	0.284490874954591
511	R	K	0.2826362932509451
604	C	R	0.28054005237399604
187	S	G	0.2801268323201169
702	L	P	0.2790383252233777
352	H	Q	0.27782646352990703
675	I	M	0.2766150644901842
57	D	R	0.2756034427667932
477	D	G	0.2737282361513443
528	S	N	0.2731880125311145
433	A	T	0.2724089041061142
74	C	G	0.27211515562821065
166	R	I	0.2713812797522534
487	K	T	0.2712848592139602
351	K	T	0.2712832804034125
450	T	S	0.27121992409145584
468	F	S	0.2709662825687831
697	I	L	0.2682931170049925
36	V	G	0.2638060053796457
520	L	V	0.26296550790457673
260	L	S	0.26295171503461223
359	I	T	0.2625071519531355
286	V	I	0.2610611265993969
161	M	I	0.26105137056399585
602	L	P	0.2602817040585721
547	G	D	0.259386829823625
78	D	E	0.2593295849522182
229	K	S	0.25901697507913085
267	E	K	0.25838839137040776
394	T	L	0.25792219138377925
667	A	S	0.2563898458328559
239	C	R	0.25557668784024923
662	A	V	0.2544304582428307
40	Y	H	0.25441963196107875
509	E	T	0.25395014060320026
41	G	V	0.2538904686190961
213	I	P	0.2532228191933996
207	K	R	0.2530597953217324
533	A	V	0.2512365125039025
118	P	V	0.2499989120391943
569	T	G	0.24914953490984096
626	M	R	0.2464218941891808
701	V	L	0.24638330108613685
308	R	G	0.2463615962160554
610	W	R	0.2450539659028551
430	I	T	0.24474902895451195
267	E	L	0.24449194465667
643	Y	C	0.24448118776306685
520	L	P	0.2437446471230143
408	T	W	0.2405213219497537
110	S	T	0.23967379025678084
518	V	I	0.23406001947360094
381	E	D	0.2331483651585365
298	R	G	0.2330620315599115
346	V	I	0.2327705385934576
216	H	S	0.2327097247594989
443	I	R	0.23270594730890834
106	T	I	0.23088808532936794
464	T	Y	0.23081669797815266
322	D	S	0.2298379995031507
570	V	A	0.22900387565485686
539	V	I	0.22862949124821225
151	R	M	0.22811250640024094
183	Q	K	0.2263575278458464
394	T	V	0.22580270628216814
63	T	P	0.2256252702150231
408	T	R	0.22374917018819274
443	I	T	0.22198001975821566
512	A	G	0.2214224417353233
168	K	T	0.2181448383977227
430	I	M	0.21781432951311103
169	K	S	0.2146041245055906
481	S	N	0.21417315568731304
419	R	G	0.21312817502956174
291	P	S	0.2114794954478388
616	N	F	0.2101966870698487
450	T	I	0.20797518147939886
618	N	S	0.20622430433395655
58	A	P	0.20558455092857505
300	N	S	0.20543743500284056
596	W	C	0.20449197920046602
444	R	K	0.20271798883670214
373	T	L	0.2020962086898345
426	M	L	0.20002541037838792
119	C	Y	0.19820062678400371
695	L	T	0.1946872197438896
112	W	R	0.19441587975474206
316	A	L	0.1939528508463563
100	M	I	0.19385999336166354
320	T	I	0.19093278328987104
419	R	H	0.19086168533949616
674	D	G	0.1865683562756883
509	E	V	0.18420379719026936
690	G	E	0.18251054382278176
414	I	M	0.1808992673763317
117	K	E	0.1804327176396069
60	A	T	0.18013523036557955
683	K	R	0.18002697772688184
229	K	E	0.17951781543134684
269	E	K	0.1789664093739583
625	N	D	0.1779767793718896
66	H	T	0.1774750213178336
283	N	S	0.17692324855585212
592	L	P	0.1756657055918728
588	R	W	0.17521320571164833
569	T	R	0.17123528415657174
31	A	V	0.16943650172517388
536	T	R	0.16886009851973002
181	V	A	0.16882960858948476
396	I	T	0.16730870877742013
636	S	C	0.16591492823461393
253	P	T	0.16559192603211886
62	E	R	0.16412810908657574
325	D	I	0.1636744120433111
535	M	K	0.16338126638544492
289	N	S	0.1627753370392694
319	A	V	0.16203145276703254
167	D	G	0.16029902354283787
91	E	D	0.1602508673835846
142	M	L	0.1599951145710052
160	N	D	0.15995247410939764
469	R	F	0.15961375584291682
625	N	S	0.15896601842307656
141	D	N	0.15803694294627849
115	S	N	0.1579762748247701
306	S	V	0.15728179344305282
56	S	L	0.15688977995805264
619	L	A	0.15634513543298098
232	K	M	0.15587967540299594
352	H	N	0.15520854968842973
593	L	I	0.15520320604185253
594	G	H	0.15441788925603486
443	I	P	0.15302303187697927
337	T	I	0.15197083283926854
411	N	A	0.15177205080581108
314	G	R	0.15086855954299205
241	S	G	0.1504757000732252
664	D	N	0.14786755746361585
31	A	G	0.14759815123001685
255	V	S	0.1465157475690697
504	R	Y	0.14439211728481174
502	K	M	0.14240821934047354
354	G	R	0.14105656860146612
153	E	K	0.1398731994724699
627	T	A	0.1386678396364097
229	K	N	0.13823524768156514
670	W	L	0.13758846681633075
629	L	A	0.1365363575152596
478	N	K	0.13548587563677014
240	P	K	0.13525662707094985
470	P	H	0.1344045161563407
428	Q	A	0.13267427200596482
216	H	L	0.13252029041854252
302	N	D	0.13188924762123186
611	N	S	0.1313881266046521
33	N	S	0.1309811177676992
603	I	V	0.1292864350843766
644	G	E	0.12860327406444888
230	D	S	0.12684010542888435
137	N	S	0.12478133815190134
509	E	G	0.1242690328795126
308	R	T	0.1235785502940415
342	L	S	0.12341389451017873
190	E	K	0.12218832528088125
32	E	T	0.12146909242943907
532	A	V	0.11998262122286847
166	R	M	0.11899058686004048
350	R	G	0.11665158667841515
413	S	L	0.11646394675343362
650	Q	R	0.11434214120177355
142	M	T	0.1139678461958678
615	S	N	0.11367352137406796
67	N	D	0.1133592905172035
369	L	I	0.110943770833008
71	T	I	0.10971209866175743
659	D	E	0.10751834200444252
140	D	N	0.10642318883550447
432	Q	S	0.1064188258465687
416	L	F	0.1051606701342539
258	Q	R	0.1046077163722244
580	V	A	0.10148189453394853
240	P	L	0.10029474776057036
574	K	I	0.10004614907043836
306	S	T	0.09818187823072937
615	S	G	0.09714846216942513
86	L	F	0.0971186330436126
425	N	K	0.09536708408499052
636	S	A	0.09494543538858684
77	T	I	0.09420801861175496
205	C	R	0.094140352834927
695	L	I	0.09376371996185362
524	G	A	0.0923736010301742
39	Y	C	0.09181196347400618
471	G	P	0.09164965013862693
511	R	G	0.08990441975168592
587	L	P	0.08891542147982401
184d	Q	R	0.08841814515298145
624	D	T	0.08813437804575804
466	E	G	0.08744574353986033
204	A	V	0.08024428075721815
579	R	W	0.07980909809750897
274	S	V	0.07934314485690833
629	L	G	0.07884457626392828
293	Q	S	0.07698246026572228
425	N	S	0.07666649888897313
480	R	A	0.07544483915804892
500	R	K	0.07416148634056692
191	Y	C	0.073549670995125
418	C	Y	0.07278703451246953
650	Q	P	0.06984736015394677
592	L	F	0.0693722094005235
367	G	R	0.06851189435316472
583	V	M	0.06753218873196129
121	K	S	0.06749554388211686
432	Q	K	0.06313977441332708
200	A	S	0.06306977134112163
444	R	S	0.061084932502942425
691	G	S	0.05641686725779206
377	N	D	0.05575175768051053
178	R	T	0.05387466923672275
301	N	S	0.05211780697918157
172	V	I	0.05187150298654193
600	G	S	0.04738959066472143
548	I	M	0.04432305348875865
646	L	H	0.04401021553541911
451	G	R	0.04396785779030404
446	V	A	0.043945808469653035
636	S	N	0.042701120605237015
461	T	S	0.038911760869662464
612	S	Y	0.03705449661004953
358	I	M	0.03685697077436596
224	A	T	0.03389468862465557
388	S	P	0.03303871483016446
487	K	N	0.03300430948987563
111	L	P	0.032604331677024166
431	G	K	0.032587984054434034
686	I	K	0.03123869976146363
238	P	S	0.029095187577027937
142	M	I	0.02801673647917809
343	G	R	0.02798332912881853
429	R	G	0.02776474270053079
617	R	G	0.027009135640286383
509	E	D	0.02686117618675116
552	Q	I	0.025345115823714102
552	Q	M	0.025345115823714102
552	Q	D	0.025345115823714102
552	Q	P	0.025345115823714102
551	Q	I	0.024607730388677272
551	Q	M	0.024607730388677272
556	L	V	0.02435659094866761
525	A	E	0.023049601850763924
370	E	D	0.022857885027627728
437	P	T	0.021932651175509747
364	S	Y	0.021638184201165558
446	V	S	0.021565037871872385
106	T	A	0.02142990616546889
51	T	S	0.021167282691679654
280	N	D	0.0203902345422284
504	R	I	0.018782678227248203
262	N	S	0.018643560210875668
325	D	V	0.01837538634162988
526	A	P	0.017050758704735457
551	Q	N	0.017039845501545005
307	I	M	0.015796926888604873
499	T	I	0.015223326500721016
548	I	P	0.015170865519171663
548	I	D	0.015170865519171663
552	Q	A	0.014582331923936475
385	C	Y	0.013556418878570323
70	A	V	0.012177062691374372
207	K	C	0.010478435841498851
207	K	D	0.010437570335486424
94	N	I	0.009133031996670609
556	L	G	0.008980041567613697
556	L	M	0.008980041567613697
556	L	E	0.008980041567613697
556	L	T	0.008980041567613697
556	L	S	0.008980041567613697
556	L	N	0.008980041567613697
436	A	K	0.008908504144146684
648	E	K	0.007604189230117178
465	T	V	0.0072420622074513856
295	N	K	0.005723730293502591
254	V	K	0.00556760862914358
436	A	D	0.004876687272352079
436	A	H	0.004876687272352079
554	N	H	0.004761098237099146
430	I	C	0.004478853040242244
76	P	H	0.004280810983627903
556	L	D	0.0042353514746224005
556	L	I	0.0042353514746224005
255	V	M	0.004198685786110314
255	V	Q	0.004198685786110314
397	S	G	0.004185221707414307
105	H	W	0.004059092370997973
105	H	P	0.004059092370997973
436	A	Y	0.003940664617581818
479	W	G	0.0038896282437993705
76	P	Q	0.003839800872231643
76	P	W	0.003839800872231643
76	P	F	0.003839800872231643
76	P	N	0.003839800872231643
76	P	E	0.003839800872231643
76	P	D	0.003839800872231643
76	P	C	0.003839800872231643
221	A	F	0.003688603077867397
221	A	E	0.003688603077867397
221	A	W	0.003688603077867397
166	R	E	0.0036478297184222813
212	P	M	0.003624906486292113
64	E	H	0.0035648896763780225
554	N	P	0.0032674975769768693
554	N	E	0.0032674975769768693
561	A	E	0.003257696871907205
561	A	N	0.003257696871907205
58	A	M	0.0031995014753661297
381	E	H	0.003146237654518325
381	E	F	0.003146237654518325
308	R	E	0.003071321867185553
280	N	I	0.003045159586179885
280	N	H	0.003045159586179885
280	N	L	0.003045159586179885
544	L	K	0.0030112359151418435
64	E	P	0.0029624963325441452
64	E	C	0.0029624963325441452
64	E	M	0.0029624963325441452
64	E	F	0.0029624963325441452
64	E	W	0.0029624963325441452
64	E	I	0.0029624963325441452
254	V	N	0.0028449030421401657
255	V	D	0.0028199762043869176
255	V	K	0.0028199762043869176
337	T	M	0.0026849007203359736
337	T	W	0.0026849007203359736
216	H	W	0.002611669049155922
121	K	W	0.002549025837590618
58	A	C	0.0024646975252128073
560	E	P	0.0024508291063626035
560	E	F	0.0024508291063626035
475	M	G	0.0024188775659518807
475	M	C	0.0024188775659518807
475	M	N	0.0024188775659518807
475	M	F	0.0024188775659518807
475	M	H	0.0024188775659518807
479	W	N	0.002387150149568652
479	W	Q	0.002387150149568652
479	W	D	0.002387150149568652
213	I	W	0.002386823991299821
208	V	G	0.0023453903532439807
208	V	W	0.0023453903532439807
316	A	M	0.002342661645185862
459	G	W	0.002340691229846489
549	V	P	0.002323322379914912
549	V	K	0.002323322379914912
549	V	G	0.002323322379914912
549	V	W	0.002323322379914912
549	V	H	0.002323322379914912
549	V	D	0.002323322379914912
549	V	F	0.002323322379914912
549	V	I	0.002323322379914912
549	V	T	0.002323322379914912
549	V	Y	0.002323322379914912
549	V	R	0.002323322379914912
549	V	S	0.002323322379914912
549	V	C	0.002323322379914912
549	V	N	0.002323322379914912
66	H	C	0.002315246762021963
57	D	C	0.0022534953756736514
328	Q	F	0.0021857611668320387
553	S	F	0.0021712055321650267
69	W	H	0.0021116595389211253
69	W	K	0.0021116595389211253
343	G	Y	0.0020897885646326366
557	R	D	0.0020441753691948198
557	R	Y	0.0020441753691948198
557	R	F	0.0020441753691948198
475	M	E	0.0020317899361472487
202	T	Q	0.0020241460067159287
202	T	F	0.0020241460067159287
112	W	K	0.002023332335522444
112	W	N	0.002023332335522444
112	W	D	0.002023332335522444
304	R	Q	0.0020173925912174142
479	W	K	0.0020084438961811358
479	W	T	0.0020084438961811358
479	W	E	0.0020084438961811358
308	R	I	0.0019868846214248954
308	R	M	0.0019868846214248954
462	N	C	0.0019776189402001087
555	L	H	0.0019719976026263187
123	T	W	0.0019657470771011452
553	S	M	0.001921244149673589
553	S	H	0.001921244149673589
553	S	E	0.001921244149673589
64	E	Y	0.0018948975699054926
239	C	P	0.0018185532704729735
355	N	Q	0.0018102177552421273
210	F	E	0.0018089082284621825
553	S	W	0.0017753280978543547
553	S	D	0.0017753280978543547
553	S	P	0.0017753280978543547
239	C	T	0.0017479166652554186
239	C	F	0.0017479166652554186
239	C	K	0.0017479166652554186
239	C	A	0.0017479166652554186
239	C	M	0.0017479166652554186
239	C	Q	0.0017479166652554186
239	C	N	0.0017479166652554186
239	C	V	0.0017479166652554186
239	C	I	0.0017479166652554186
238	P	G	0.00174729077105098
238	P	E	0.00174729077105098
238	P	N	0.00174729077105098
119	C	K	0.0017404082680188323
426	M	D	0.0017384184645110475
426	M	C	0.0017384184645110475
221	A	K	0.0016905119470693244
105	H	V	0.001658138597698131
105	H	K	0.001658138597698131
105	H	F	0.001658138597698131
105	H	C	0.001658138597698131
544	L	A	0.0016157120643540833
544	L	C	0.0016157120643540833
544	L	D	0.0016157120643540833
544	L	E	0.0016157120643540833
544	L	G	0.0016157120643540833
544	L	H	0.0016157120643540833
544	L	M	0.0016157120643540833
544	L	W	0.0016157120643540833
544	L	P	0.0016157120643540833
544	L	N	0.0016157120643540833
161	M	E	0.0016029398022353832
161	M	W	0.0016029398022353832
161	M	Q	0.0016029398022353832
133	N	W	0.0015714443997868822
425	N	P	0.0015690280788495069
425	N	W	0.0015690280788495069
109	I	G	0.00156178433708122
678	W	Q	0.0015467683840728814
643	Y	E	0.0015419886228294991
76	P	V	0.0015269897361659323
76	P	K	0.0015269897361659323
76	P	I	0.0015269897361659323
372	T	M	0.0015244611279425881
386	N	A	0.0015231297969327743
172	V	K	0.0014920830402687898
172	V	M	0.0014920830402687898
172	V	W	0.0014920830402687898
172	V	F	0.0014920830402687898
325	D	M	0.001437057017771286
325	D	C	0.001437057017771286
192	R	L	0.0014265047005191378
555	L	K	0.0014247916614970586
555	L	A	0.0014247916614970586
555	L	E	0.0014247916614970586
555	L	Y	0.0014247916614970586
555	L	R	0.0014247916614970586
555	L	Q	0.0014247916614970586
555	L	N	0.0014247916614970586
555	L	G	0.0014247916614970586
555	L	C	0.0014247916614970586
555	L	I	0.0014247916614970586
118	P	R	0.001419370413887923
118	P	H	0.001419370413887923
279	N	R	0.0014123706661951395
255	V	N	0.001407611654146235
362	A	W	0.001405584513467483
560	E	I	0.0013901485792479995
560	E	Y	0.0013901485792479995
442	V	N	0.0013896106283316735
212	P	E	0.0013836976915119444
212	P	R	0.0013836976915119444
212	P	F	0.0013836976915119444
212	P	C	0.0013836976915119444
212	P	W	0.0013836976915119444
544	L	V	0.0013736289902004655
544	L	T	0.0013736289902004655
544	L	Y	0.0013736289902004655
111	L	D	0.0013309075642627766
270	V	R	0.0013266081859490938
660	L	V	0.0013214078167136636
78	D	W	0.0013174905872245886
78	D	K	0.0013174905872245886
438	P	W	0.0013086847833131974
438	P	M	0.0013086847833131974
561	A	D	0.0013000651225957374
561	A	C	0.0013000651225957374
561	A	K	0.0013000651225957374
561	A	R	0.0013000651225957374
561	A	Q	0.0013000651225957374
39	Y	K	0.001299498947307907
555	L	D	0.0012903420389545866
555	L	P	0.0012903420389545866
521	G	W	0.0012739667670230586
43	P	V	0.0012489671041332182
43	P	Y	0.0012489671041332182
433	A	P	0.001239815715559735
68	V	E	0.001234189049999685
68	V	P	0.001234189049999685
68	V	Q	0.001234189049999685
138	I	P	0.0012225487158840954
138	I	Q	0.0012225487158840954
377	N	M	0.0012203151830910653
585	R	P	0.0012127762756743905
585	R	E	0.0012127762756743905
60	A	K	0.0012046975663752787
60	A	D	0.0012046975663752787
343	G	P	0.0012027143600160796
187	S	L	0.0012024435416903233
187	S	D	0.0012024435416903233
187	S	W	0.0012024435416903233
363	N	M	0.0011926270790534395
320	T	M	0.0011661371634500374
184e	G	F	0.001165899409448073
547	G	E	0.0011589763026013038
371	V	N	0.0011488805265417216
442	V	H	0.0011363077083592485
321	G	C	0.0011360044813015875
511	R	E	0.0011341997307636315
577	Q	N	0.0011307184268219068
577	Q	M	0.0011307184268219068
577	Q	I	0.0011307184268219068
577	Q	F	0.0011307184268219068
577	Q	D	0.0011307184268219068
550	Q	N	0.0011217584230738377
550	Q	M	0.0011217584230738377
550	Q	I	0.0011217584230738377
245	V	D	0.0011136353106890253
245	V	Y	0.0011136353106890253
245	V	K	0.0011136353106890253
61	Y	W	0.0011010742878388821
61	Y	E	0.0011010742878388821
434	M	P	0.0010979737510639503
424	I	C	0.0010932220249146038
424	I	D	0.0010932220249146038
559	I	N	0.0010838709977345354
559	I	K	0.0010838709977345354
559	I	G	0.0010838709977345354
559	I	F	0.0010838709977345354
559	I	Q	0.0010838709977345354
559	I	E	0.0010838709977345354
559	I	W	0.0010838709977345354
559	I	D	0.0010838709977345354
559	I	A	0.0010838709977345354
362	A	H	0.001082868066478424
691	G	H	0.0010742636639731811
375	S	C	0.001065322861474954
78	D	M	0.0010445747970385154
115	S	D	0.001040309027627423
478	N	W	0.0010305686461241186
478	N	E	0.0010305686461241186
215	I	P	0.0010281647334086774
315	Q	A	0.0010243691680174476
274	S	N	0.0010149387494094234
274	S	K	0.0010149387494094234
274	S	H	0.0010149387494094234
274	S	E	0.0010149387494094234
274	S	D	0.0010149387494094234
427	W	H	0.0010107304456053257
39	Y	Q	0.001005840863813626
39	Y	D	0.001005840863813626
39	Y	G	0.001005840863813626
39	Y	E	0.001005840863813626
117	K	C	0.001004583417385231
53	F	E	0.0010027560928546368
53	F	R	0.0010027560928546368
53	F	Q	0.0010027560928546368
53	F	G	0.0010027560928546368
53	F	D	0.0010027560928546368
61	Y	M	0.0009996834510999793
354	G	D	0.000998078388396261
547	G	T	0.0009920310268881764
547	G	I	0.0009920310268881764
547	G	R	0.0009920310268881764
547	G	P	0.0009920310268881764
547	G	K	0.0009920310268881764
547	G	Y	0.0009920310268881764
547	G	M	0.0009920310268881764
547	G	C	0.0009920310268881764
547	G	L	0.0009920310268881764
547	G	Q	0.0009920310268881764
547	G	F	0.0009920310268881764
547	G	H	0.0009920310268881764
547	G	N	0.0009920310268881764
547	G	W	0.0009920310268881764
570	V	D	0.0009898191111482153
228	C	N	0.0009878596526444177
281	A	Y	0.0009765065048401324
281	A	W	0.0009765065048401324
281	A	Q	0.0009765065048401324
281	A	K	0.0009765065048401324
281	A	E	0.0009765065048401324
381	E	R	0.0009721721639831666
381	E	P	0.0009721721639831666
381	E	M	0.0009721721639831666
127	V	L	0.0009712338372526207
127	V	K	0.0009712338372526207
90	T	P	0.0009700945904480668
626	M	N	0.0009691978333845553
368	D	V	0.0009643290373403447
368	D	E	0.0009643290373403447
100	M	T	0.0009611062721598217
382	F	W	0.0009542484030295649
228	C	E	0.0009409281744012457
228	C	A	0.0009409281744012457
228	C	I	0.0009409281744012457
228	C	D	0.0009409281744012457
228	C	P	0.0009409281744012457
228	C	V	0.0009409281744012457
228	C	T	0.0009409281744012457
228	C	W	0.0009409281744012457
228	C	H	0.0009409281744012457
228	C	M	0.0009409281744012457
534	S	W	0.0009288867522314099
534	S	I	0.0009288867522314099
534	S	N	0.0009288867522314099
32	E	W	0.0009108005303097199
161	M	Y	0.0008849356877997217
161	M	H	0.0008849356877997217
161	M	F	0.0008849356877997217
161	M	D	0.0008849356877997217
161	M	C	0.0008849356877997217
55	A	D	0.0008843089598128168
55	A	W	0.0008843089598128168
55	A	C	0.0008843089598128168
55	A	N	0.0008843089598128168
55	A	L	0.0008843089598128168
55	A	F	0.0008843089598128168
474	D	P	0.0008808568401362574
477	D	H	0.0008630249296610076
320	T	C	0.0008621994505543867
320	T	E	0.0008621994505543867
320	T	D	0.0008621994505543867
282	K	M	0.0008399727212993628
282	K	C	0.0008399727212993628
282	K	D	0.0008399727212993628
282	K	P	0.0008399727212993628
282	K	S	0.0008399727212993628
282	K	W	0.0008399727212993628
140	D	W	0.0008373249479835118
140	D	C	0.0008373249479835118
56	S	K	0.000825719622979297
172	V	C	0.0008210055450120041
172	V	E	0.0008210055450120041
172	V	P	0.0008210055450120041
172	V	Q	0.0008210055450120041
172	V	Y	0.0008210055450120041
136	N	M	0.0008199659369054486
136	N	E	0.0008199659369054486
136	N	F	0.0008199659369054486
477	D	W	0.0008157265100872269
477	D	R	0.0008157265100872269
477	D	P	0.0008157265100872269
477	D	M	0.0008157265100872269
477	D	K	0.0008157265100872269
477	D	F	0.0008157265100872269
477	D	C	0.0008157265100872269
315	Q	Y	0.0008122133700556228
315	Q	W	0.0008122133700556228
315	Q	F	0.0008122133700556228
353	F	C	0.0008009130222678858
385	C	D	0.0007988247356825491
648	E	M	0.0007972271437457714
373	T	N	0.0007969390512579963
680	W	L	0.0007955448392444573
680	W	S	0.0007955448392444573
323	I	C	0.0007943514200691505
570	V	E	0.0007787645146105013
570	V	R	0.0007787645146105013
570	V	Q	0.0007787645146105013
570	V	N	0.0007787645146105013
181	V	Y	0.0007754148271823468
181	V	N	0.0007754148271823468
181	V	K	0.0007754148271823468
181	V	H	0.0007754148271823468
181	V	F	0.0007754148271823468
181	V	D	0.0007754148271823468
181	V	C	0.0007754148271823468
36	V	H	0.0007715995458519992
36	V	Q	0.0007715995458519992
36	V	N	0.0007715995458519992
36	V	M	0.0007715995458519992
36	V	Y	0.0007715995458519992
280	N	F	0.0007610036912019933
280	N	E	0.0007610036912019933
280	N	T	0.0007610036912019933
280	N	R	0.0007610036912019933
280	N	C	0.0007610036912019933
280	N	W	0.0007610036912019933
167	D	V	0.0007591313063204609
34	L	C	0.0007524900416218423
418	C	W	0.0007490761987884247
112	W	E	0.0007449148772963693
332	N	W	0.0007441841693658222
332	N	G	0.0007441841693658222
117	K	P	0.000742672978183232
270	V	K	0.0007393550855821571
270	V	W	0.0007393550855821571
328	Q	D	0.0007325190073260842
197	N	A	0.0007305990516871429
179	L	E	0.0007261044956962597
302	N	C	0.0007227820983816749
302	N	M	0.0007227820983816749
466	E	Y	0.0007130220725212723
466	E	W	0.0007130220725212723
466	E	C	0.0007130220725212723
184e	G	Q	0.0007126597984558809
138	I	D	0.000710602699233889
528	S	V	0.0007016119380896132
318	Y	G	0.0006990814346508218
113	D	W	0.0006988845938880491
345	V	C	0.0006959567532033705
139	T	P	0.0006959537769039857
558	A	G	0.0006857250611474426
438	P	Y	0.000685090346620902
438	P	D	0.000685090346620902
453	I	W	0.0006803423106803568
382	F	D	0.0006778474666505541
382	F	G	0.0006778474666505541
382	F	K	0.0006778474666505541
569	T	I	0.0006778062792394918
318	Y	P	0.0006714490830834965
651	N	P	0.000659122208652018
651	N	W	0.000659122208652018
651	N	R	0.000659122208652018
279	N	W	0.0006509087854566975
279	N	G	0.0006509087854566975
279	N	F	0.0006509087854566975
279	N	P	0.0006509087854566975
365	S	D	0.0006363679284487915
538	T	R	0.0006279908886276296
73	A	E	0.0006235066935707079
73	A	C	0.0006235066935707079
73	A	F	0.0006235066935707079
73	A	H	0.0006235066935707079
73	A	I	0.0006235066935707079
73	A	K	0.0006235066935707079
73	A	N	0.0006235066935707079
73	A	Q	0.0006235066935707079
73	A	W	0.0006235066935707079
73	A	Y	0.0006235066935707079
73	A	R	0.0006235066935707079
73	A	M	0.0006235066935707079
73	A	L	0.0006235066935707079
681	Y	F	0.000616591348926374
681	Y	K	0.000616591348926374
681	Y	G	0.000616591348926374
226	L	N	0.0006127981128813109
226	L	R	0.0006127981128813109
226	L	H	0.0006127981128813109
226	L	E	0.0006127981128813109
226	L	G	0.0006127981128813109
226	L	S	0.0006127981128813109
226	L	T	0.0006127981128813109
226	L	W	0.0006127981128813109
226	L	K	0.0006127981128813109
226	L	D	0.0006127981128813109
226	L	C	0.0006127981128813109
226	L	A	0.0006127981128813109
628	W	A	0.0006110753316710031
628	W	D	0.0006110753316710031
628	W	K	0.0006110753316710031
628	W	M	0.0006110753316710031
628	W	H	0.0006110753316710031
628	W	N	0.0006110753316710031
628	W	Q	0.0006110753316710031
628	W	T	0.0006110753316710031
628	W	P	0.0006110753316710031
628	W	F	0.0006110753316710031
628	W	E	0.0006110753316710031
541	A	S	0.0006067894909294968
345	V	W	0.0006039449302317905
345	V	N	0.0006039449302317905
345	V	P	0.0006039449302317905
345	V	G	0.0006039449302317905
345	V	Y	0.0006039449302317905
345	V	R	0.0006039449302317905
345	V	F	0.0006039449302317905
345	V	D	0.0006039449302317905
345	V	K	0.0006039449302317905
375	S	D	0.0006033893537568001
375	S	F	0.0006033893537568001
375	S	H	0.0006033893537568001
375	S	M	0.0006033893537568001
375	S	P	0.0006033893537568001
570	V	P	0.000599582824784326
570	V	C	0.000599582824784326
570	V	K	0.000599582824784326
469	R	S	0.0005991048160741009
681	Y	D	0.0005926344369283497
681	Y	V	0.0005926344369283497
681	Y	N	0.0005926344369283497
681	Y	M	0.0005926344369283497
681	Y	E	0.0005926344369283497
681	Y	Q	0.0005926344369283497
681	Y	P	0.0005926344369283497
681	Y	W	0.0005926344369283497
315	Q	G	0.0005889052520848628
155	K	W	0.000569672083474758
678	W	G	0.0005630137870183502
678	W	N	0.0005630137870183502
678	W	H	0.0005630137870183502
678	W	Y	0.0005630137870183502
678	W	E	0.0005630137870183502
678	W	K	0.0005630137870183502
678	W	D	0.0005630137870183502
678	W	I	0.0005630137870183502
678	W	P	0.0005630137870183502
678	W	T	0.0005630137870183502
37	T	W	0.0005601591130657531
37	T	M	0.0005601591130657531
37	T	D	0.0005601591130657531
37	T	C	0.0005601591130657531
37	T	K	0.0005601591130657531
37	T	E	0.0005601591130657531
37	T	Q	0.0005601591130657531
696	R	M	0.0005562888568289538
693	I	R	0.0005542241946153335
693	I	N	0.0005542241946153335
693	I	D	0.0005542241946153335
53	F	K	0.0005529424469269909
53	F	C	0.0005529424469269909
389	G	H	0.0005455982823437343
389	G	I	0.0005455982823437343
389	G	K	0.0005455982823437343
389	G	M	0.0005455982823437343
389	G	Y	0.0005455982823437343
688	I	Y	0.0005381170866544212
470	P	Y	0.0005381070787703694
470	P	M	0.0005381070787703694
470	P	R	0.0005381070787703694
470	P	K	0.0005381070787703694
470	P	W	0.0005381070787703694
470	P	Q	0.0005381070787703694
470	P	C	0.0005381070787703694
470	P	G	0.0005381070787703694
470	P	F	0.0005381070787703694
470	P	I	0.0005381070787703694
470	P	D	0.0005381070787703694
470	P	N	0.0005381070787703694
453	I	Y	0.0005370752272479002
453	I	C	0.0005370752272479002
453	I	D	0.0005370752272479002
660	L	Y	0.0005345580919619033
660	L	P	0.0005345580919619033
660	L	C	0.0005345580919619033
660	L	W	0.0005345580919619033
660	L	H	0.0005345580919619033
660	L	N	0.0005345580919619033
660	L	K	0.0005345580919619033
416	L	Q	0.0005313435792375836
416	L	Y	0.0005313435792375836
416	L	G	0.0005313435792375836
416	L	K	0.0005313435792375836
416	L	W	0.0005313435792375836
416	L	E	0.0005313435792375836
370	E	N	0.0005273220123226262
370	E	Q	0.0005273220123226262
370	E	H	0.0005273220123226262
370	E	R	0.0005273220123226262
370	E	A	0.0005273220123226262
366	G	N	0.0005199577536063486
366	G	I	0.0005199577536063486
459	G	C	0.000518223698097551
459	G	Y	0.000518223698097551
459	G	Q	0.000518223698097551
459	G	F	0.000518223698097551
459	G	H	0.000518223698097551
587	L	F	0.0005146208176314394
587	L	C	0.0005146208176314394
499	T	W	0.0005133074997769661
499	T	Y	0.0005133074997769661
499	T	R	0.0005133074997769661
499	T	V	0.0005133074997769661
499	T	P	0.0005133074997769661
499	T	M	0.0005133074997769661
499	T	F	0.0005133074997769661
565	L	Y	0.0005122278855729302
169	K	D	0.0005049362904113348
618	N	W	0.0004998208776128882
588	R	N	0.0004977808452968337
588	R	Q	0.0004977808452968337
588	R	E	0.0004977808452968337
588	R	D	0.0004977808452968337
293	Q	M	0.0004971835020195684
216	H	P	0.0004885524583463117
283	N	W	0.0004878893488432405
283	N	M	0.0004878893488432405
283	N	L	0.0004878893488432405
283	N	H	0.0004878893488432405
283	N	F	0.0004878893488432405
388	S	N	0.0004852922514160203
388	S	I	0.0004852922514160203
139	T	M	0.00048192230416662285
139	T	W	0.00048192230416662285
139	T	E	0.00048192230416662285
139	T	G	0.00048192230416662285
564	H	V	0.00047146630297078114
564	H	C	0.00047146630297078114
501	A	I	0.00046800690971460186
272	I	K	0.0004666975844462808
272	I	M	0.0004666975844462808
272	I	H	0.0004666975844462808
272	I	G	0.0004666975844462808
272	I	E	0.0004666975844462808
272	I	D	0.0004666975844462808
272	I	C	0.0004666975844462808
272	I	P	0.0004666975844462808
[truncated: 11,401 more rows]
